# Supplementary material for: New Insight into the Function of Dopamine (DA) during Cd Stress in Duckweed (Lemna turionifera 5511)
Source: Plants (Basel). 2023 May 16;12(10):1996. doi: 10.3390/plants12101996 (PMC10221877; doi:10.3390/plants12101996)
Supplement: Supplementary file 1 [file plants-12-01996-s001.zip]

Archive with 1 entries (1 files):
- plants-2166195-supplementary.pdf
